# Supplementary material for: Impacts of Antibiotic Residues in the Environment on Bacterial Resistance and Human Health in Eastern China: An Interdisciplinary Mixed-Methods Study Protocol
Source: Int J Environ Res Public Health. 2022 Jul 2;19(13):8145. doi: 10.3390/ijerph19138145 (PMC9266211; doi:10.3390/ijerph19138145)
Supplement: Supplementary file 1 [file ijerph-19-08145-s001.zip]

Archive with 1 entries (1 files):
- ijerph-1751058-supplementary.pdf
